# Supplementary material for: Hypoxia/Reoxygenation-Induced Mitochondrial Reverse Electron Transfer: A Targetable Mechanism to Enhance Radiosensitivity in Non-Small Cell Lung Cancer
Source: Antioxidants (Basel). 2026 May 31;15(6):697. doi: 10.3390/antiox15060697 (PMC13295712; doi:10.3390/antiox15060697)
Supplement: Supplementary file 1 [file antioxidants-15-00697-s001.zip]

Archive with 1 entries (1 files):
- antioxidants-4265945-supplementary.pdf
